# Supplementary material for: Predictive Potential of RNA Polymerase B (II) Subunit 1 (RPB1) Cytoplasmic Aggregation for Neoadjuvant Chemotherapy Failure
Source: Int J Mol Sci. 2023 Nov 1;24(21):15869. doi: 10.3390/ijms242115869 (PMC10650411; doi:10.3390/ijms242115869)
Supplement: Supplementary file 1 [file ijms-24-15869-s001.zip]

Archive with 6 entries (6 files):
- Figure S1.pdf
- Figure S2.pdf
- Figure S3.pdf
- ijms-2597436-supplementary caption.pdf
- Table S1.xlsx
- Table S2.pdf
