# Supplementary material for: Predictive Potential of RNA Polymerase B (II) Subunit 1 (RPB1) Cytoplasmic Aggregation for Neoadjuvant Chemotherapy Failure
Source: Int J Mol Sci. 2023 Nov 1;24(21):15869. doi: 10.3390/ijms242115869 (PMC10650411; doi:10.3390/ijms242115869)
Supplement: Supplementary file 1 [file ijms-24-15869-s001.zip › Table S1.xlsx]

## Sheet: Munka1
Carcinoma of NST									Clear Cell Renal Cell Carcinoma
Tumour bank ID number	Gender	Age	tumor grade	ER Allred	PR Allred	HER2	regression score		Tumour bank ID number	Gender	Age	Tumour size (mm)	Stadium	Metastasis	Grade	Rpb1 aggregates
15722/18	female	52	2	7	3	neg.	TR3		T1207	female	62	75	pT3	adrenal gland	High	No
19920/18	female	56	2	8	8	neg.	TR3		T1257	male	50	52	pT1	not detected	Low	Yes
15362/18	female	66	3	8	8	neg.	TR3		T1337	female	61	30	pT1	not detected	Low	No
21192/18	female	40	3	0	0	neg.	TR3		T1434	female	60	125	pT3	not detected	High	Yes
18875/18	female	69	3	8	8	pos.	TR2		T1441	male	66	62	pT3	not detected	High	Yes
17490/19	female	46	2	8	8	neg.	TR2		T1447	female	59	45	pT1	not detected	Low	Yes
19305/19	female	60	3	0	0	neg.	TR2		T1453	male	78	60	pT3	not detected	Low	Yes
8053/18	female	66	1	8	0	neg.	TR1		T1526	male	73	44	pT1	not detected	High	Yes
15428/18	female	41	3	0	0	neg.	TR1		T1528	male	59	48	pT3	not detected	Low	No
13126/18	female	43	3	0	0	neg.	TR1		T1531	female	66	95	pT3	not detected	Low	No
14936/18	female	73	2	0	0	neg.	TR3		T1533	male	67	49	pT3	not detected	High	No
8217/19	female	46	3	5	5	neg.	TR2		T1538	female	40	42	pT3	not detected	Low	No
15542/19	female	46	3	0	0	poz.	TR1		T1622	female	62	112	pT3	not detected	High	No
5212/20	female	66	3	8	6	neg	TR2		T1625	male	62	39	pT3	not detected	Low	Yes
5789/20	female	76	3	0	0	poz	TR1		T1652	female	71	125	pT3	adrenal gland	High	Yes
10560/20	female	61	3	0	0	neg	TR1		T1725	female	40	51	pT1	not detected	Low	Yes
10957/20	female	63	3	NA	NA	NA	TR3		T1731	female	68	25	pT1	not detected	Low	No
11086/20	female	63	2	8	8	neg	TR3		T1742	female	55	32	pT1	not detected	Low	Yes
18440/19	female	69	3	8	8	neg	TR1		T1761	male	77	34	pT1	not detected	High	Yes
21192/18	female	40	3	0	0	neg	TR3		T747	male	68	90	pT3	not detected	High	No
21825/19	female	57	3	8	8	neg	TR2		T788	female	68	72	pT3	bone marrow	High	Yes
22316/19	female	72	3	0	0	neg	TR3		T790	male	61	65	pT3	not detected	High	Yes
22376/19	female	40	3	7	7	poz	TR3		T795	male	57	50	pT3	not detected	High	No
									T803	female	51	35	pT3	not detected	Low	Yes
									T808	female	63	33	pT1	not detected	High	No
									T815	male	68	40	pT1	not detected	High	No
									T823	male	55	30	pT1	not detected	Low	Yes
									T827	male	78	56	pT1	not detected	High	Yes
									T888	male	39	72	pT2	not detected	High	Yes
									T904	male	78	39	pT1	not detected	High	Yes
